# Supplementary material for: The Impact of Low-Fidelity Three-Dimensional-Printed Models of the Equine Distal Limb and the Canine Forelimb in Teaching Veterinary Anatomy in Practical Classes
Source: Animals (Basel). 2025 May 10;15(10):1380. doi: 10.3390/ani15101380 (PMC12108517; doi:10.3390/ani15101380)
Supplement: Supplementary file 1 [file animals-15-01380-s001.zip]

Archive with 4 entries (4 files):
- Supplement S1.pdf
- Supplement S2.pdf
- Supplement S3.xlsx
- Supplement S4.xlsx
