# Supplementary material for: The Impact of Low-Fidelity Three-Dimensional-Printed Models of the Equine Distal Limb and the Canine Forelimb in Teaching Veterinary Anatomy in Practical Classes
Source: Animals (Basel). 2025 May 10;15(10):1380. doi: 10.3390/ani15101380 (PMC12108517; doi:10.3390/ani15101380)
Supplement: Supplementary file 1 [file animals-15-01380-s001.zip › Supplement S3.xlsx]

## Sheet: study1_learning outcome
Stud_Nr	Group	T_sum	T_1	T_2	T_3	T_4	T_5	T_6	T_7	T_8	T_9	T_10	T_11	T_12	T_13	T_14	T_15	T_16	T_17	T_18	T_19	T_20
1	1	10	1	1	1	0	1	0	0	0	1	1	0	1	1	0	0	0	1	1	1	0
2	1	3	0	0	0	0	0	0	0	0	0	1	0	0	0	0	0	1	1	0	0	0
3	1	6	0	0	1	0	1	0	0	0	0	1	0	0	0	0	0	0	1	1	1	0
4	1	5	0	0	1	0	0	0	0	0	0	0	0	1	1	0	0	0	1	1	0	0
5	1	7	1	1	1	0	0	0	0	0	0	0	0	1	1	0	0	0	0	1	1	0
6	1	11	0	0	1	0	1	0	0	0	1	1	1	1	1	0	0	0	1	1	1	1
7	1	11	1	1	1	0	1	0	0	0	1	0	1	1	1	1	1	0	1	0	0	0
8	1	7	0	0	0	0	0	0	0	0	1	0	1	1	1	0	0	0	0	1	1	1
9	1	8	1	1	1	1	1	0	0	0	0	0	0	1	1	0	0	0	0	0	1	0
10	1	6	1	1	1	0	1	0	0	0	0	0	0	0	0	0	0	0	1	1	0	0
11	1	8	1	1	1	0	0	0	0	0	0	1	0	1	0	1	1	1	0	0	0	0
12	1	8	1	1	1	0	0	0	0	0	0	0	0	1	0	1	1	1	0	1	0	0
13	1	3	0	0	0	0	0	1	0	0	0	0	0	0	0	0	0	0	1	0	0	1
14	1	7	1	1	1	0	0	0	0	0	0	0	0	0	0	1	0	1	1	0	0	1
15	1	7	0	0	1	0	1	0	0	0	1	0	0	0	0	1	0	1	1	0	0	1
16	1	9	1	1	1	0	1	0	0	0	1	0	1	0	0	0	0	1	1	1	0	0
17	1	8	1	1	1	0	1	0	0	0	0	0	0	0	0	1	0	1	1	0	0	1
18	1	6	1	1	1	0	0	1	0	0	0	0	0	0	0	1	0	0	1	0	0	0
19	1	1	0	0	1	0	0	0	0	0	0	0	0	0	0	0	0	0	0	0	0	0
20	1	0	0	0	0	0	0	0	0	0	0	0	0	0	0	0	0	0	0	0	0	0
21	1	12	1	1	1	1	1	0	1	1	0	0	0	1	1	1	0	1	1	0	0	0
22	1	15	1	1	1	0	1	1	1	1	0	1	0	1	1	1	1	1	1	1	0	0
23	1	11	0	0	1	1	1	1	1	1	0	0	0	1	1	0	1	0	1	1	0	0
24	1	11	0	0	1	1	1	0	1	1	0	0	0	1	1	0	0	0	1	1	1	1
26	1	9	0	0	1	1	1	0	0	0	0	1	1	1	1	0	0	0	1	1	0	0
27	1	9	1	1	1	0	1	0	0	0	0	1	0	1	1	1	1	0	0	0	0	0
28	1	12	0	0	1	0	1	1	0	0	1	1	1	1	1	0	1	0	1	1	1	0
29	1	7	0	0	0	0	1	0	0	0	0	1	1	1	1	0	0	0	1	0	1	0
31	1	9	1	1	1	0	1	0	0	0	0	1	0	1	1	0	0	0	1	1	0	0
32	1	8	0	0	1	1	0	0	0	0	0	0	0	1	1	0	1	0	1	1	0	1
33	1	8	1	1	1	0	1	0	1	1	0	0	0	1	0	0	0	0	0	1	0	0
34	1	9	0	0	0	0	1	0	0	0	0	1	0	1	1	1	1	0	1	1	1	0
35	1	15	1	1	1	0	1	1	0	0	1	1	0	1	1	1	1	1	1	1	1	0
36	1	10	0	0	1	1	1	0	0	0	1	1	0	1	1	1	1	0	1	0	0	0
37	1	8	0	0	1	0	1	0	0	0	0	1	0	0	0	1	0	1	1	1	1	0
38	1	8	1	1	1	0	1	0	0	0	0	0	0	1	1	1	0	0	1	0	0	0
39	1	12	1	1	1	0	1	0	0	1	1	0	0	1	1	1	0	0	1	1	0	1
40	1	4	0	0	1	0	0	0	0	0	0	0	0	1	1	0	0	0	1	0	0	0
41	1	10	1	1	1	0	1	0	0	1	1	0	0	1	1	1	0	0	1	0	0	0
42	1	2	0	1	0	0	0	0	0	0	0	0	0	0	0	0	0	0	0	1	0	0
43	1	10	0	0	0	1	0	0	1	0	0	1	1	1	1	0	1	0	1	1	1	0
44	1	8	0	0	1	0	1	0	0	0	1	1	0	1	0	0	0	0	1	1	1	0
45	1	8	0	0	1	0	1	0	0	0	1	1	0	1	1	0	0	0	1	1	0	0
46	1	11	0	0	1	1	1	0	0	0	1	1	1	1	1	0	0	0	1	1	0	1
47	1	9	0	0	1	1	1	0	0	0	0	1	1	1	1	0	0	0	1	1	0	0
48	1	13	1	1	1	0	0	0	0	0	1	1	0	1	1	1	1	1	1	1	1	0
49	1	11	1	1	1	0	1	0	0	0	1	1	0	1	1	1	0	1	1	0	0	0
50	1	3	0	0	1	0	0	0	0	0	0	1	0	1	0	0	0	0	0	0	0	0
51	1	10	1	1	1	0	0	0	0	0	0	1	0	1	1	0	1	1	0	1	1	0
52	1	11	1	1	1	1	1	0	0	1	0	0	0	1	1	0	0	0	1	1	1	0
53	1	9	1	1	1	1	0	0	1	1	0	0	0	1	1	0	0	0	0	0	0	1
54	1	8	1	1	1	0	0	0	0	0	0	0	0	1	0	1	0	1	1	1	0	0
55	1	3	1	1	1	0	0	0	0	0	0	0	0	0	0	0	0	0	0	0	0	0
56	1	7	0	0	1	0	1	0	0	0	0	0	0	1	1	0	0	0	1	1	0	1
57	1	9	0	0	1	0	1	0	0	0	0	0	0	1	1	1	0	0	1	1	1	1
58	1	7	0	0	0	1	0	0	0	0	0	0	0	1	1	1	0	0	1	1	0	1
59	1	8	0	0	1	0	1	0	0	0	0	0	0	1	1	1	0	1	1	0	0	1
60	1	7	1	0	0	0	0	0	0	0	0	0	0	1	1	1	0	0	1	1	0	1
61	1	15	1	1	1	1	1	0	0	0	1	1	1	1	1	1	0	1	1	1	1	0
62	1	8	1	1	1	0	1	0	0	0	0	0	0	1	1	0	0	0	1	1	0	0
63	1	5	0	0	1	0	0	0	1	0	0	0	1	1	1	1	0	0	0	0	0	0
64	1	8	0	1	0	0	1	0	0	0	0	0	1	1	1	1	0	1	1	0	0	0
65	1	7	0	0	0	0	0	0	0	0	1	1	0	1	1	1	0	0	0	1	1	0
66	1	3	0	0	0	1	1	1	0	0	0	0	0	0	0	0	0	0	0	0	0	0
67	1	5	0	0	1	0	1	0	1	1	0	0	0	0	0	0	0	0	1	0	0	0
68	1	7	0	0	0	0	1	1	1	1	0	0	0	1	1	0	0	0	1	0	0	0
69	1	9	0	0	1	0	0	1	1	1	0	1	0	0	0	1	1	1	1	0	0	0
70	2	7	0	0	0	0	1	0	0	0	0	0	1	1	1	0	0	0	1	0	1	1
71	2	5	0	0	1	0	0	0	0	0	0	0	0	1	1	0	0	0	1	1	0	0
72	2	7	1	0	1	0	1	0	0	0	0	0	0	1	1	0	0	0	1	0	0	1
73	2	8	1	1	1	0	1	0	0	0	0	0	1	1	1	0	0	0	0	1	0	0
74	2	4	0	0	1	0	0	0	0	0	1	0	0	1	1	0	0	0	0	0	0	0
75	2	6	0	0	0	1	0	0	0	0	0	1	0	1	1	0	0	0	1	0	0	1
76	2	2	0	0	0	0	1	0	0	0	0	0	0	0	0	0	0	0	0	0	0	1
77	2	9	1	1	1	0	1	0	0	0	0	0	1	1	1	0	0	0	0	1	1	0
78	2	10	0	0	0	0	1	0	0	0	0	0	0	1	1	1	1	1	1	1	1	1
79	2	5	0	0	0	1	1	0	0	0	0	0	0	1	1	0	0	0	1	0	0	0
80	2	7	0	0	1	1	1	0	0	1	0	0	0	1	1	0	0	0	1	0	0	0
81	2	8	1	1	1	0	0	0	0	0	0	0	1	1	1	0	0	0	1	1	0	0
82	2	8	1	1	1	0	1	0	0	0	0	0	1	1	1	0	0	0	1	0	0	0
83	2	7	0	0	1	0	1	0	0	0	0	0	1	1	1	0	0	0	1	1	0	0
84	2	8	0	0	0	0	1	0	0	0	0	1	1	1	1	1	0	1	0	0	0	1
85	2	3	0	0	0	0	1	0	0	0	0	0	0	0	0	0	0	0	1	0	0	1
86	2	5	0	0	1	0	0	0	0	0	0	0	0	1	1	1	0	0	0	0	0	1
87	2	16	1	1	1	1	1	0	1	1	1	1	1	1	1	1	1	0	1	0	0	1
88	2	15	0	0	1	1	1	0	1	1	1	1	1	1	1	0	1	1	1	1	1	0
89	2	10	1	1	1	1	1	0	0	0	1	0	0	1	1	0	0	0	1	0	0	1
90	2	12	1	1	1	0	1	0	0	0	1	1	1	1	1	0	0	0	1	1	0	1
91	2	9	0	0	1	0	1	0	0	0	0	0	1	1	1	1	0	1	1	0	0	1
92	2	3	0	0	0	0	0	0	0	0	0	0	0	1	1	0	0	0	0	0	0	1
93	2	7	0	0	1	0	1	0	0	0	0	0	1	1	0	1	1	1	0	0	0	0
94	2	7	0	0	1	1	0	0	0	0	0	0	1	0	0	1	1	1	1	0	0	0
95	2	7	0	0	1	1	1	0	1	0	0	0	0	1	1	0	0	0	1	0	0	0
96	2	3	0	0	0	1	0	0	1	1	0	0	0	0	0	0	0	0	0	0	0	0
97	2	11	0	0	1	1	1	0	1	1	1	1	0	1	1	0	0	0	1	0	0	1
98	2	6	1	0	0	0	1	0	0	0	1	0	0	1	1	0	0	0	1	0	0	0
99	2	5	0	0	0	1	1	0	0	0	1	0	0	0	0	0	0	0	1	0	0	1
100	2	10	0	0	0	1	1	0	0	0	1	1	0	1	1	0	0	0	1	1	1	1
101	2	6	0	0	0	0	0	0	0	0	0	0	0	1	1	0	0	0	1	1	1	1
102	2	5	0	0	0	0	0	0	0	0	1	0	0	1	1	0	0	0	1	0	0	1
103	2	5	0	0	0	0	1	0	0	0	0	0	0	1	1	0	0	0	1	0	0	1
104	2	9	0	0	0	0	1	0	0	0	1	1	0	1	1	0	0	0	1	1	1	1
105	2	5	0	0	0	0	1	0	0	0	0	0	0	1	1	0	0	0	1	0	0	1
106	2	6	0	0	1	0	1	0	0	0	0	0	1	0	0	0	0	0	1	1	0	1
107	2	12	1	1	1	0	1	0	0	0	0	0	0	1	1	1	1	1	1	1	1	0
108	2	10	0	0	0	0	1	0	0	1	1	1	0	1	1	0	0	0	1	1	1	1
109	2	3	0	0	0	0	0	0	0	0	0	0	0	1	0	0	0	0	0	1	1	0
110	2	7	0	0	0	0	1	0	0	1	0	1	1	1	1	0	0	0	0	1	0	0
111	2	6	0	0	0	0	1	0	0	0	0	0	0	1	1	0	0	0	1	1	1	0
112	2	6	0	0	0	0	1	0	0	0	0	1	0	1	1	0	0	0	1	0	0	1
113	2	7	0	0	1	0	1	0	0	0	0	1	0	1	1	0	0	0	1	0	0	1
114	2	6	0	0	1	0	1	0	0	1	0	1	0	0	0	0	0	0	1	0	0	1
115	2	4	0	0	0	1	1	0	0	0	0	0	0	0	0	0	0	0	1	0	0	1
116	2	11	1	1	1	1	0	0	0	0	1	1	1	1	1	0	0	0	1	1	0	0
117	2	5	0	0	0	0	1	0	0	0	0	1	0	0	0	1	0	1	1	0	0	0
118	2	7	0	0	1	0	1	0	0	0	0	1	0	1	1	0	0	0	1	0	0	1
119	2	4	1	0	0	0	0	0	0	0	0	1	1	0	1	0	0	0	0	0	0	0
120	2	3	0	0	1	0	0	0	0	0	0	0	0	1	1	0	0	0	0	0	0	0
121	2	11	1	1	1	0	1	0	0	0	0	0	1	1	1	0	0	1	1	0	1	1
122	2	4	0	0	0	0	1	0	0	0	0	0	0	0	0	0	1	1	1	0	0	0
123	2	6	1	1	1	0	0	0	0	0	0	0	0	1	1	0	0	1	0	0	0	0
124	2	4	0	0	1	0	1	0	0	0	0	0	0	0	0	0	0	0	1	0	0	1
125	2	5	0	0	1	0	1	0	0	0	0	0	0	1	1	0	1	0	0	0	0	0
126	2	10	1	1	1	0	1	0	1	1	0	0	0	1	1	1	0	0	1	0	0	0
127	2	4	1	1	1	0	0	0	0	0	0	0	0	0	0	0	1	0	0	0	0	0
128	2	6	0	0	1	0	0	0	0	0	0	0	0	1	1	1	0	1	1	0	0	0
129	2	9	0	0	0	1	1	0	0	1	0	1	0	1	1	0	0	1	1	1	0	0
130	2	3	0	0	1	0	0	0	0	0	0	1	0	0	0	1	0	0	0	0	0	0
131	2	7	1	1	1	0	1	0	0	0	0	0	0	0	0	0	1	0	1	0	0	1
132	2	8	0	0	0	0	1	0	0	0	1	0	1	1	1	0	0	0	1	1	0	1
133	2	12	1	1	1	1	1	0	0	1	0	0	0	1	1	0	1	1	1	1	0	0
134	2	6	0	0	0	0	0	0	0	0	1	1	0	1	1	0	0	0	0	1	1	0
135	2	5	0	0	0	0	1	0	0	0	1	0	0	1	1	0	0	0	1	0	0	0
136	2	7	0	0	1	1	1	0	0	1	0	0	0	1	1	0	0	0	1	0	0	0
137	2	6	0	0	1	0	0	0	0	0	0	0	0	1	1	0	1	0	1	1	0	0

## Sheet: study2_learning outcome
Stud_Nr	Group	T_sum	T_1	T_2	T_3	T_4	T_5	T_6	T_7	T_8	T_9	T_10	T_11	T_12	T_13	T_14	T_15	T_16	T_17	T_18	T_19	T_20
1	1	5	0	0	0	0	0	1	0	1	0	0	0	0	1	0	1	0	0	1	0	0
2	1	5	0	0	0	0	1	1	0	0	0	1	0	0	1	0	1	0	0	0	0	0
3	1	2	0	0	0	0	0	1	0	0	0	0	0	0	1	0	0	0	0	0	0	0
4	1	6	0	0	0	0	0	1	0	1	0	1	0	0	1	0	1	0	0	1	0	0
5	1	5	0	0	1	0	1	0	0	1	0	0	0	0	1	0	0	0	0	1	0	0
6	1	4	0	0	0	0	0	0	0	1	0	0	0	0	1	0	1	0	0	0	0	1
7	1	1	0	0	0	0	0	0	0	0	0	0	0	0	0	0	0	0	0	1	0	0
8	1	5	0	0	0	0	0	0	0	1	0	1	0	1	0	0	0	0	1	1	0	0
9	1	8	0	0	0	0	0	0	1	1	0	0	0	1	1	0	1	0	0	1	1	1
10	1	4	1	0	0	0	0	0	0	0	0	0	0	0	1	0	1	1	0	0	0	0
11	1	5	0	0	0	0	0	0	0	0	0	0	0	1	0	0	1	1	0	1	0	1
12	1	10	1	0	1	0	0	0	1	0	0	1	1	1	0	0	1	1	1	0	1	0
13	1	11	1	0	1	0	0	0	1	0	0	1	1	1	0	0	1	1	1	1	1	0
14	1	11	1	0	1	0	0	0	1	0	0	1	1	1	0	0	1	1	1	1	1	0
15	1	11	1	0	1	0	0	0	1	0	0	1	1	1	0	0	1	1	1	1	1	0
16	1	9	0	0	1	0	0	0	1	0	0	0	1	1	0	0	1	1	1	1	1	0
17	1	5	1	0	0	0	0	0	1	0	0	1	0	0	1	0	1	0	0	0	0	0
18	1	7	0	0	0	0	0	1	1	1	0	1	0	0	1	0	0	1	0	1	0	0
19	1	9	1	0	1	0	0	1	1	1	0	1	0	0	1	0	1	0	0	1	0	0
20	1	12	1	1	1	0	0	0	1	0	0	1	1	1	0	1	1	1	1	1	0	0
21	1	9	1	1	1	0	0	0	1	0	0	1	1	1	0	0	0	1	1	0	0	0
22	1	10	1	1	1	0	0	0	1	0	0	1	1	1	0	1	0	1	1	0	0	0
23	1	7	0	0	0	0	0	1	0	0	0	0	1	0	1	0	1	1	0	1	1	0
24	1	6	0	0	0	0	0	1	0	0	0	0	1	1	1	1	0	1	0	0	0	0
25	1	0	0	0	0	0	0	0	0	0	0	0	0	0	0	0	0	0	0	0	0	0
26	1	7	0	1	1	0	0	1	0	0	0	0	0	1	1	0	1	0	0	1	0	0
27	1	8	0	0	0	0	0	1	0	0	0	0	1	0	1	1	1	1	0	1	1	0
28	1	3	0	0	0	0	0	0	0	0	0	0	0	0	1	1	1	0	0	0	0	0
29	1	6	0	0	0	0	1	0	0	0	0	1	0	0	1	0	0	1	0	1	1	0
30	1	8	0	0	0	0	0	0	0	0	1	1	1	1	1	0	1	0	0	1	1	0
31	1	6	0	0	1	0	0	1	0	0	0	0	0	0	1	1	0	1	0	1	0	0
32	1	2	0	0	1	0	0	0	0	0	0	0	0	0	0	0	1	0	0	0	0	0
33	1	2	0	0	0	0	0	0	0	0	0	0	0	0	0	0	0	1	0	1	0	0
34	1	8	0	0	0	0	0	0	1	1	0	0	0	1	1	0	0	1	0	1	1	1
35	1	2	0	0	0	0	0	0	0	0	0	0	0	1	0	0	1	0	0	0	0	0
36	1	5	0	0	1	0	0	1	0	0	0	0	0	1	1	0	1	0	0	0	0	0
37	1	4	0	0	0	0	0	0	1	0	0	0	0	1	1	1	0	0	0	0	0	0
38	1	3	1	0	0	0	0	0	0	0	0	0	0	1	1	0	0	0	0	0	0	0
39	1	4	0	0	0	0	0	1	1	0	0	0	0	1	0	0	1	0	0	0	0	0
40	1	7	0	0	0	0	0	0	0	1	0	0	1	0	1	0	1	0	0	1	1	1
41	1	7	0	0	0	0	0	1	1	1	1	0	0	0	1	0	1	0	0	1	0	0
42	1	8	0	0	1	0	0	0	0	0	1	0	1	0	1	0	1	0	0	1	1	1
43	1	6	0	0	1	0	0	0	0	0	0	0	1	0	1	0	1	0	0	0	1	1
44	1	6	0	0	1	0	0	0	0	1	0	0	0	0	1	0	1	0	0	1	1	0
45	2	5	0	0	0	0	0	0	1	0	0	0	0	0	1	0	1	0	1	1	0	0
46	2	4	0	0	0	0	0	0	0	0	0	1	0	0	1	0	1	0	1	0	0	0
47	2	6	0	0	0	0	0	1	1	0	0	1	0	0	1	0	1	0	1	0	0	0
48	2	3	0	0	0	0	0	1	0	1	0	0	0	0	0	1	0	0	0	0	0	0
49	2	1	0	0	0	0	0	0	0	0	0	0	0	0	0	1	0	0	0	0	0	0
50	2	5	0	0	0	0	0	0	1	1	0	1	0	0	1	0	0	0	0	1	0	0
51	2	7	1	1	1	0	0	0	1	0	0	1	0	0	1	0	0	0	0	1	0	0
52	2	7	1	1	1	0	0	0	1	0	0	0	0	0	1	0	1	0	0	1	0	0
53	2	1	0	0	0	0	0	0	1	0	0	0	0	0	0	0	0	0	0	0	0	0
54	2	5	1	1	1	0	0	0	1	0	0	0	0	0	0	0	1	0	0	0	0	0
55	2	1	0	0	0	0	0	0	1	0	0	0	0	0	0	0	0	0	0	0	0	0
56	2	7	1	1	1	0	0	0	0	0	0	1	0	0	1	1	0	0	1	0	0	0
57	2	14	1	1	1	1	0	0	1	0	1	1	1	0	1	0	1	1	1	1	0	1
58	2	5	1	1	0	0	0	0	0	0	0	0	0	0	1	0	1	0	0	1	0	0
59	2	4	0	1	0	0	0	1	0	0	0	0	0	0	0	0	1	0	0	0	1	0
60	2	7	1	1	0	0	0	1	1	0	0	0	0	1	1	0	0	0	0	1	0	0
61	2	2	1	1	0	0	0	0	0	0	0	0	0	0	0	0	0	0	0	0	0	0
62	2	2	0	0	0	0	0	0	0	0	0	0	1	0	0	0	1	0	0	0	0	0
63	2	4	0	0	0	0	0	1	0	0	0	0	0	0	0	1	1	0	0	1	0	0
64	2	4	0	0	0	0	0	1	1	0	0	0	0	0	0	0	1	0	0	1	0	0
65	2	2	0	0	0	0	0	0	0	0	0	0	0	0	0	1	1	0	0	0	0	0
66	2	5	0	0	0	0	0	1	0	1	1	0	0	0	1	0	0	0	0	1	0	0
67	2	7	0	0	0	0	0	1	1	0	0	1	0	0	1	0	1	1	0	1	0	0
68	2	3	0	0	0	0	0	0	0	0	0	0	0	0	0	0	1	0	0	1	0	1
69	2	4	0	0	0	0	0	0	0	0	0	0	0	0	1	0	0	1	0	1	0	1
70	2	4	0	0	0	0	0	0	1	1	0	0	0	0	0	0	1	0	0	1	0	0
71	2	1	0	0	0	0	0	0	0	0	0	0	0	0	0	0	0	0	0	1	0	0
72	2	1	0	0	0	0	0	0	1	0	0	0	0	0	0	0	0	0	0	0	0	0
73	2	8	0	0	0	1	0	1	1	0	0	1	1	0	0	0	1	0	1	1	0	0
74	2	4	0	0	0	0	0	0	0	1	0	0	0	0	1	0	1	0	0	0	1	0
75	2	4	0	0	0	0	0	0	0	0	0	0	0	0	1	0	1	0	0	1	1	0
76	2	6	0	0	0	0	0	0	1	0	0	0	1	0	1	0	0	1	0	1	1	0
77	2	5	0	0	0	0	0	0	0	1	0	1	0	0	0	0	1	1	0	1	0	0
78	2	5	0	0	0	0	0	0	1	0	0	0	1	0	1	0	1	1	0	0	0	0
79	2	0	0	0	0	0	0	0	0	0	0	0	0	0	0	0	0	0	0	0	0	0
80	2	4	0	0	0	0	0	0	1	0	0	0	1	0	0	0	0	0	0	1	0	1
81	2	2	0	0	0	0	0	0	1	0	0	0	1	0	0	0	0	0	0	0	0	0
82	2	0	0	0	0	0	0	1	1	0	0	0	1	0	0	0	1	0	0	0	0	1
83	2	4	0	0	0	0	0	0	1	0	0	0	1	0	0	0	1	0	0	0	0	1
84	2	3	0	0	1	0	0	0	0	0	1	0	0	0	1	0	0	0	0	0	0	0
85	2	13	1	1	1	0	0	0	0	0	1	1	1	0	1	0	1	1	1	1	1	1
86	2	3	0	0	0	0	0	0	0	0	0	0	1	0	0	0	1	0	0	0	0	1
87	2	1	0	1	0	0	0	0	0	0	0	0	0	0	0	0	0	0	0	0	0	0
88	2	2	0	0	0	0	0	0	1	0	0	0	0	0	0	0	1	0	0	0	0	0
89	2	2	0	0	1	0	0	0	0	0	0	0	0	0	0	0	1	0	0	0	0	0
90	3	7	1	1	1	0	0	0	0	1	0	0	0	0	1	0	1	0	0	1	0	0
91	3	6	0	0	0	0	0	0	0	1	0	0	0	0	0	1	1	0	0	1	1	1
92	3	4	0	0	0	0	0	0	0	0	0	1	0	1	1	0	0	0	0	1	0	0
93	3	2	0	0	0	0	0	0	0	0	0	1	0	0	1	0	0	0	0	0	0	0
94	3	3	0	0	0	0	0	0	0	0	0	0	1	0	1	0	0	0	0	1	0	0
95	3	3	0	0	0	0	0	0	0	0	0	1	0	0	0	0	0	0	0	1	1	0
96	3	4	0	0	0	0	0	1	0	0	0	0	0	0	1	0	0	1	0	1	0	0
97	3	2	0	0	0	0	0	0	0	0	0	0	0	0	1	0	0	1	0	0	0	0
98	3	2	0	0	0	0	0	0	0	0	0	0	1	0	0	0	1	0	0	0	0	0
99	3	1	0	0	0	0	0	0	0	0	0	0	0	1	0	0	0	0	0	0	0	0
100	3	4	0	0	0	0	0	0	0	0	0	1	0	0	1	0	1	0	0	1	0	0
101	3	5	1	0	0	0	0	0	0	0	0	1	0	0	1	0	1	0	0	1	0	0
102	3	2	0	0	0	0	0	0	0	0	0	0	0	1	1	0	0	0	0	0	0	0
103	3	4	1	1	0	0	0	0	0	0	0	0	0	1	0	0	1	0	0	0	0	0
104	3	8	0	1	1	0	0	1	0	0	0	0	1	0	1	0	1	1	0	1	0	0
105	3	6	1	1	1	0	0	0	0	0	0	1	0	0	1	0	1	0	0	0	0	0
106	3	6	0	0	0	0	0	1	0	0	0	0	1	1	0	0	1	1	0	1	0	0
107	3	4	0	0	0	0	0	1	0	0	0	0	1	0	1	0	0	1	0	0	0	0
108	3	3	0	0	0	0	0	1	0	0	0	0	0	1	0	0	0	1	0	0	0	0
109	3	6	0	0	0	0	0	0	1	0	0	1	0	1	0	1	1	1	0	0	0	0
110	3	4	1	0	0	0	0	0	0	0	0	0	0	0	0	0	1	0	1	1	0	0
111	3	6	0	0	0	0	0	0	1	0	0	0	1	1	0	1	0	1	1	0	0	0
112	3	3	0	0	0	0	0	0	1	0	0	0	1	1	0	0	0	0	0	0	0	0
113	3	2	0	0	0	0	0	0	0	0	0	1	0	0	0	0	1	0	0	0	0	0
114	3	1	0	0	0	0	0	1	0	0	0	0	0	0	0	0	0	0	0	0	0	0
115	3	5	0	0	1	0	0	1	0	0	0	1	0	0	1	0	0	0	0	1	0	0
116	3	1	0	0	0	0	0	0	0	0	0	0	0	0	1	0	0	0	0	0	0	0
117	3	6	1	0	1	0	0	0	0	0	0	1	0	1	0	0	1	0	0	1	0	0
118	3	6	1	0	0	0	0	0	0	1	0	1	0	1	1	0	0	0	0	1	0	0
119	3	1	0	0	0	0	0	1	0	0	0	0	0	0	0	0	0	0	0	0	0	0
120	3	3	0	1	0	0	0	0	0	0	0	0	0	0	0	0	1	0	0	1	0	0
121	3	1	0	0	0	0	0	0	0	0	0	0	0	0	0	0	1	0	0	0	0	0
122	3	4	0	0	0	0	0	0	1	1	0	0	0	0	1	0	0	0	0	1	0	0
123	3	6	0	0	0	0	0	1	0	1	0	0	0	0	1	0	1	0	0	1	0	1
124	3	2	0	0	0	0	0	0	0	0	0	0	0	0	1	0	0	0	1	0	0	0
125	3	2	0	0	0	0	0	0	0	0	0	0	0	0	0	0	0	1	0	1	0	0
126	3	2	0	0	0	0	0	0	0	0	0	0	0	0	1	0	0	1	0	0	0	0
127	3	3	0	0	0	0	0	0	1	0	0	0	0	1	0	0	0	1	0	0	0	0
128	3	5	0	0	0	0	0	1	1	1	0	0	0	0	0	0	1	0	1	0	0	0
129	3	4	0	0	0	0	0	0	1	0	0	0	0	1	1	0	0	0	0	1	0	0
130	3	8	0	0	0	0	0	1	1	1	0	0	1	1	1	0	0	1	0	1	0	0
131	3	3	0	1	1	0	0	0	0	0	0	0	0	0	1	0	0	0	0	0	0	0
132	3	3	1	1	0	0	0	0	0	0	0	0	0	0	1	0	0	0	0	0	0	0
133	3	6	1	1	1	0	0	0	0	0	0	1	0	0	1	0	0	0	0	0	1	0
134	3	4	1	1	1	0	0	0	0	0	0	0	0	0	1	0	0	0	0	0	0	0
135	3	2	0	0	0	0	0	0	0	0	0	0	0	0	1	0	0	0	0	1	0	0
136	3	6	1	1	1	0	0	0	0	0	0	0	0	0	1	0	1	0	0	1	0	0
137	4	1	0	0	0	0	0	0	0	0	0	0	0	0	0	0	1	0	0	0	0	0
138	4	0	0	0	0	0	0	0	0	0	0	0	0	0	0	0	0	0	0	0	0	0
139	4	3	0	0	0	0	0	0	0	0	0	0	1	0	0	0	1	0	0	0	1	0
140	4	3	0	0	0	0	0	0	0	0	0	1	0	0	0	0	1	0	0	1	0	0
141	4	8	1	1	1	0	0	1	0	0	1	1	0	0	0	0	1	0	0	1	0	0
142	4	5	1	1	1	0	0	0	0	0	0	1	0	0	0	0	0	0	0	1	0	0
143	4	4	1	1	1	0	0	0	0	0	0	1	0	0	0	0	0	0	0	0	0	0
144	4	6	0	0	1	0	0	0	1	1	0	0	0	0	1	0	0	0	0	1	0	1
145	4	5	1	1	1	0	1	0	0	0	0	1	0	0	0	0	0	0	0	0	0	0
146	4	2	0	0	0	0	0	0	0	0	0	0	0	0	0	0	1	0	0	1	0	0
147	4	6	0	0	0	0	0	1	0	0	0	0	0	0	1	0	1	0	0	1	1	1
148	4	3	0	0	1	0	0	0	0	0	0	1	0	0	1	0	0	0	0	0	0	0
149	4	7	1	1	1	0	0	0	0	0	0	1	0	0	0	1	1	0	0	0	0	1
150	4	1	0	0	0	0	0	0	0	0	0	0	0	0	0	0	0	1	0	0	0	0
151	4	7	0	0	1	0	0	0	0	0	1	1	0	0	1	0	1	0	0	1	0	1
152	4	7	0	0	1	0	0	0	0	0	1	0	0	0	1	0	1	0	0	1	1	1
153	4	4	0	1	0	0	0	1	1	0	0	0	0	0	1	0	0	0	0	0	0	0
154	4	3	0	0	0	0	0	1	1	0	0	0	0	0	0	0	1	0	0	0	0	0
155	4	2	1	0	0	0	0	1	0	0	0	0	0	0	0	0	0	0	0	0	0	0
156	4	6	0	0	0	0	0	1	0	0	0	1	1	0	1	0	0	1	0	1	0	0
157	4	9	1	1	1	0	0	0	1	0	0	1	1	0	1	0	0	0	0	1	0	1
158	4	5	0	0	0	0	0	0	0	0	1	1	0	0	0	0	1	0	0	1	0	1
159	4	5	1	1	0	0	0	0	1	0	0	0	0	0	0	0	0	0	0	0	0	1
160	4	0	0	0	0	0	0	0	0	0	0	0	0	0	0	0	0	0	0	0	0	0
161	4	8	1	1	1	0	0	0	1	0	0	1	1	0	0	0	0	0	0	1	0	1
162	4	5	0	0	0	0	0	0	0	0	1	0	0	0	1	0	1	0	0	1	0	1
163	4	4	0	0	0	0	0	0	0	0	0	1	1	1	0	0	0	1	0	0	0	0
164	4	7	0	1	0	1	0	0	0	0	0	1	1	1	0	1	0	1	0	0	0	0
165	4	5	0	0	0	0	0	0	0	1	0	0	0	0	1	1	1	0	0	1	0	0
166	4	5	0	0	0	0	0	1	0	0	0	1	0	0	1	0	1	0	0	0	1	0
167	4	0	0	0	0	0	0	0	0	0	0	0	0	0	0	0	0	0	0	0	0	0
168	4	3	0	0	0	0	0	0	0	0	0	0	0	0	1	0	1	0	0	1	0	0
169	4	3	0	0	0	0	0	0	0	0	0	0	1	0	0	0	1	1	0	0	0	0
170	4	6	0	0	0	0	0	0	0	0	1	0	1	1	1	0	1	1	0	0	0	0
171	4	7	0	1	0	0	0	0	0	0	0	0	1	1	1	0	1	1	1	0	0	0
172	4	7	0	0	0	0	0	0	0	0	1	1	1	1	1	0	1	1	0	0	0	0
173	4	5	0	0	0	0	0	1	0	0	0	0	1	1	0	0	1	1	0	0	0	0
174	4	8	0	0	0	0	0	1	1	1	0	0	0	0	1	1	1	0	0	0	1	1
175	4	6	0	0	0	0	0	1	0	1	0	0	0	0	1	0	1	0	0	0	1	1
176	4	8	0	0	0	0	1	1	1	1	0	0	0	0	1	0	1	0	0	0	1	1
177	4	9	0	0	0	0	0	1	1	1	0	0	0	0	1	1	1	0	0	1	1	1
178	4	7	0	0	0	0	0	1	1	1	0	0	0	0	1	0	1	0	0	0	1	1
179	4	2	0	0	0	0	0	0	1	0	0	0	0	0	0	0	0	0	0	0	1	0
180	4	2	0	0	0	0	0	0	0	0	0	0	0	0	0	0	1	0	0	0	1	0
181	4	3	0	0	0	0	0	0	0	0	0	0	1	0	0	0	1	0	0	0	0	1
182	4	4	0	0	0	0	0	1	0	0	0	0	1	0	0	0	1	0	0	0	0	1
183	4	5	1	1	0	0	0	0	0	0	0	1	0	0	0	0	1	0	0	1	0	0

## Sheet: study1_student_evaluation
Stud_Nr	Group	Answer_student_evaluation
1	1	2
2	1	3
3	1	3
4	1	3
5	1	3
6	1	3
7	1	4
8	1	4
9	1	4
10	1	4
11	1	4
12	1	4
13	1	4
14	1	4
15	1	4
16	1	4
17	1	4
18	1	4
19	1	4
20	1	4
21	1	4
22	1	4
23	1	4
24	1	4
25	1	5
26	1	5
27	1	5
28	1	5
29	1	5
30	1	5
31	1	5
32	1	5
33	1	5
34	1	5
35	1	5
36	1	5
37	1	5
38	1	5
39	1	5
40	1	5
41	1	5
42	1	5
43	1	5
44	1	5
45	1	5
46	1	5
47	1	5
48	1	5
49	1	5
50	1	5
51	1	5
52	1	5
53	1	5
54	1	5
55	1	5
56	1	5
57	1	5
58	1	5
59	1	5
60	1	5
61	1	5
62	1	5
63	1	5
64	1	5
65	1	5
66	1	5
67	1	5
68	1	5
69	1	5
70	1	5
71	1	5
72	1	5
73	1	5
74	1	5
75	1	5
76	1	5
77	1	5
78	1	5
79	1	5
80	1	5
81	1	5
82	1	5
83	1	5
84	1	6
85	1	6
86	1	6
87	1	6
88	1	6
89	1	6
90	1	6
91	1	6
92	1	6
93	1	6
94	1	6
95	1	6
96	1	6
97	1	6
98	1	6
99	1	6
100	1	6
101	1	6
102	1	6
103	1	6
104	1	6
105	1	6
106	1	6
107	1	6
108	1	6
109	1	6
110	1	6
111	1	6
112	1	6
113	1	6
114	1	6
115	1	6
116	1	6
117	1	6
118	1	6
119	1	6
120	1	6
121	1	6
122	1	6
123	1	6
124	1	6
125	1	6
126	1	6
127	1	6
128	1	6
129	1	6
130	1	6
131	1	6
132	1	6
133	1	6
134	1	6
135	1	6
136	1	6
137	1	6
138	2	1
139	2	2
140	2	2
141	2	2
142	2	2
143	2	3
144	2	3
145	2	3
146	2	3
147	2	3
148	2	3
149	2	3
150	2	4
151	2	4
152	2	4
153	2	4
154	2	4
155	2	4
156	2	4
157	2	4
158	2	4
159	2	4
160	2	4
161	2	4
162	2	4
163	2	4
164	2	4
165	2	4
166	2	4
167	2	4
168	2	4
169	2	4
170	2	4
171	2	4
172	2	5
173	2	5
174	2	5
175	2	5
176	2	5
177	2	5
178	2	5
179	2	5
180	2	5
181	2	5
182	2	5
183	2	5
184	2	5
185	2	5
186	2	5
187	2	5
188	2	5
189	2	5
190	2	5
191	2	5
192	2	5
193	2	5
194	2	5
195	2	5
196	2	5
197	2	5
198	2	5
199	2	5
200	2	5
201	2	5
202	2	5
203	2	5
204	2	5
205	2	5
206	2	5
207	2	5
208	2	5
209	2	5
210	2	5
211	2	5
212	2	5
213	2	5
214	2	5
215	2	5
216	2	5
217	2	5
218	2	5
219	2	5
220	2	5
221	2	5
222	2	5
223	2	5
224	2	5
225	2	5
226	2	5
227	2	5
228	2	5
229	2	5
230	2	5
231	2	5
232	2	5
233	2	5
234	2	5
235	2	5
236	2	5
237	2	5
238	2	5
239	2	5
240	2	5
241	2	5
242	2	5
243	2	5
244	2	5
245	2	5
246	2	5
247	2	5
248	2	5
249	2	5
250	2	6
251	2	6
252	2	6
253	2	6
254	2	6
255	2	6
256	2	6
257	2	6
258	2	6
259	2	6
260	2	6
261	2	6
262	2	6
263	2	6
264	2	6
265	2	6
266	2	6
267	2	6
268	2	6
269	2	6

## Sheet: study2_student_evaluation
Stud_Nr	Group	Answer_student_evaluation
1	1	1
2	1	2
3	1	2
4	1	2
5	1	3
6	1	3
7	1	3
8	1	3
9	1	3
10	1	3
11	1	3
12	1	3
13	1	3
14	1	3
15	1	3
16	1	3
17	1	3
18	1	3
19	1	4
20	1	4
21	1	4
22	1	4
23	1	4
24	1	4
25	1	4
26	1	4
27	1	4
28	1	4
29	1	4
30	1	4
31	1	4
32	1	4
33	1	4
34	1	4
35	1	4
36	1	4
37	1	4
38	1	4
39	1	4
40	1	4
41	1	4
42	1	4
43	1	4
44	1	4
45	1	4
46	1	4
47	1	4
48	1	4
49	1	4
50	1	4
51	1	4
52	1	4
53	1	4
54	1	4
55	1	4
56	1	4
57	1	4
58	1	4
59	1	4
60	1	4
61	1	5
62	1	5
63	1	5
64	1	5
65	1	5
66	1	5
67	1	5
68	1	5
69	1	5
70	1	5
71	1	5
72	1	5
73	1	5
74	1	5
75	1	5
76	1	5
77	1	5
78	1	5
79	1	5
80	1	5
81	1	5
82	1	5
83	1	5
84	1	5
85	1	5
86	1	5
87	1	5
88	1	5
89	1	5
90	1	5
91	1	5
92	1	5
93	1	5
94	1	5
95	1	5
96	1	5
97	1	5
98	1	5
99	1	5
100	1	5
101	1	5
102	1	5
103	1	5
104	1	5
105	1	5
106	1	5
107	1	5
108	1	5
109	1	5
110	1	5
111	1	6
112	1	6
113	1	6
114	1	6
115	1	6
116	1	6
117	1	6
118	1	6
119	1	6
120	1	6
121	1	6
122	1	6
123	1	6
124	1	6
125	1	6
126	1	6
127	1	6
128	1	6
129	1	6
130	1	6
131	1	6
132	1	6
133	1	6
134	1	6
135	1	6
136	2	1
137	2	1
138	2	1
139	2	2
140	2	2
141	2	2
142	2	2
143	2	2
144	2	2
145	2	2
146	2	3
147	2	3
148	2	3
149	2	3
150	2	3
151	2	3
152	2	3
153	2	3
154	2	3
155	2	3
156	2	3
157	2	3
158	2	3
159	2	3
160	2	3
161	2	3
162	2	3
163	2	3
164	2	3
165	2	3
166	2	3
167	2	3
168	2	3
169	2	3
170	2	3
171	2	3
172	2	4
173	2	4
174	2	4
175	2	4
176	2	4
177	2	4
178	2	4
179	2	4
180	2	4
181	2	4
182	2	4
183	2	4
184	2	4
185	2	4
186	2	4
187	2	4
188	2	4
189	2	4
190	2	4
191	2	4
192	2	4
193	2	4
194	2	4
195	2	4
196	2	4
197	2	4
198	2	4
199	2	4
200	2	4
201	2	4
202	2	4
203	2	4
204	2	4
205	2	4
206	2	4
207	2	4
208	2	4
209	2	4
210	2	4
211	2	4
212	2	4
213	2	5
214	2	5
215	2	5
216	2	5
217	2	5
218	2	5
219	2	5
220	2	5
221	2	5
222	2	5
223	2	5
224	2	5
225	2	5
226	2	5
227	2	5
228	2	5
229	2	5
230	2	5
231	2	5
232	2	5
233	2	5
234	2	5
235	2	5
236	2	5
237	2	5
238	2	5
239	2	5
240	2	5
241	2	5
242	2	5
243	2	5
244	2	5
245	2	5
246	2	5
247	2	5
248	2	5
249	2	5
250	2	5
251	2	5
252	2	5
253	2	5
254	2	5
255	2	5
256	2	5
257	2	5
258	2	5
259	2	5
260	2	6
261	2	6
262	2	6
263	2	6
264	2	6
265	2	6
266	2	6
267	2	6
268	2	6
269	2	6
270	2	6
271	3	1
272	3	1
273	3	1
274	3	2
275	3	2
276	3	2
277	3	2
278	3	2
279	3	2
280	3	3
281	3	3
282	3	3
283	3	3
284	3	3
285	3	3
286	3	3
287	3	4
288	3	4
289	3	4
290	3	4
291	3	4
292	3	4
293	3	4
294	3	4
295	3	4
296	3	5
297	3	5
298	3	5
299	3	5
300	3	5
201	3	5
302	3	5
303	3	5
304	3	5
305	3	5
306	3	5
307	3	5
308	3	5
309	3	5
310	3	5
311	3	5
312	3	5
313	3	5
314	3	5
315	3	5
316	3	5
317	3	5
318	3	5
319	3	5
320	3	5
321	3	5
322	3	5
323	3	5
324	3	5
325	3	5
326	3	5
327	3	5
328	3	5
329	3	5
330	3	5
331	3	5
332	3	5
333	3	6
334	3	6
335	3	6
336	3	6
337	3	6
338	3	6
339	3	6
340	3	6
341	3	6
342	3	6
343	3	6
344	3	6
345	3	6
346	3	6
347	3	6
348	3	6
349	3	6
350	3	6
351	3	6
352	3	6
353	3	6
354	3	6
355	3	6
356	3	6
357	3	6
358	3	6
#NULL!	3	6
#NULL!	3	6
#NULL!	3	6
#NULL!	3	6
#NULL!	3	6
#NULL!	3	6
#NULL!	3	6
#NULL!	3	6
#NULL!	3	6
#NULL!	3	6
#NULL!	3	6
#NULL!	3	6
#NULL!	3	6
#NULL!	3	6
#NULL!	3	6
#NULL!	3	6
#NULL!	3	6
#NULL!	3	6
#NULL!	3	6
#NULL!	3	6
#NULL!	3	6
#NULL!	3	6
#NULL!	3	6
#NULL!	3	6
#NULL!	3	6
#NULL!	3	6
#NULL!	3	6
#NULL!	3	6
#NULL!	3	6
#NULL!	3	6
#NULL!	3	6
#NULL!	3	6
#NULL!	3	6
#NULL!	3	6
#NULL!	3	6
#NULL!	3	6
#NULL!	3	6
#NULL!	3	6
#NULL!	3	6
#NULL!	3	6
#NULL!	3	6
#NULL!	3	6
#NULL!	3	6
#NULL!	3	6
#NULL!	3	6
#NULL!	3	6
#NULL!	3	6
#NULL!	3	6
#NULL!	3	6
#NULL!	3	6
#NULL!	4	1
#NULL!	4	1
#NULL!	4	1
#NULL!	4	1
#NULL!	4	1
#NULL!	4	1
#NULL!	4	1
#NULL!	4	1
#NULL!	4	1
#NULL!	4	1
#NULL!	4	1
#NULL!	4	1
#NULL!	4	1
#NULL!	4	1
#NULL!	4	1
#NULL!	4	2
#NULL!	4	2
#NULL!	4	2
#NULL!	4	2
#NULL!	4	2
#NULL!	4	2
#NULL!	4	2
#NULL!	4	2
#NULL!	4	2
#NULL!	4	2
#NULL!	4	2
#NULL!	4	2
#NULL!	4	2
#NULL!	4	2
#NULL!	4	2
#NULL!	4	2
#NULL!	4	2
#NULL!	4	2
#NULL!	4	2
#NULL!	4	2
#NULL!	4	2
#NULL!	4	2
#NULL!	4	2
#NULL!	4	2
#NULL!	4	2
#NULL!	4	2
#NULL!	4	2
#NULL!	4	2
#NULL!	4	2
#NULL!	4	2
#NULL!	4	2
#NULL!	4	2
#NULL!	4	2
#NULL!	4	2
#NULL!	4	2
#NULL!	4	2
#NULL!	4	2
#NULL!	4	2
#NULL!	4	2
#NULL!	4	2
#NULL!	4	2
#NULL!	4	2
#NULL!	4	2
#NULL!	4	3
#NULL!	4	3
#NULL!	4	3
#NULL!	4	3
#NULL!	4	3
#NULL!	4	3
#NULL!	4	3
#NULL!	4	3
#NULL!	4	3
#NULL!	4	3
#NULL!	4	3
#NULL!	4	3
#NULL!	4	3
#NULL!	4	3
#NULL!	4	3
#NULL!	4	3
#NULL!	4	3
#NULL!	4	3
#NULL!	4	3
#NULL!	4	3
#NULL!	4	3
#NULL!	4	3
#NULL!	4	3
#NULL!	4	3
#NULL!	4	3
#NULL!	4	3
#NULL!	4	3
#NULL!	4	3
#NULL!	4	3
#NULL!	4	3
#NULL!	4	3
#NULL!	4	3
#NULL!	4	3
#NULL!	4	3
#NULL!	4	3
#NULL!	4	3
#NULL!	4	3
#NULL!	4	3
#NULL!	4	3
#NULL!	4	3
#NULL!	4	3
#NULL!	4	3
#NULL!	4	3
#NULL!	4	3
#NULL!	4	3
#NULL!	4	3
#NULL!	4	4
#NULL!	4	4
#NULL!	4	4
#NULL!	4	4
#NULL!	4	4
#NULL!	4	4
#NULL!	4	4
#NULL!	4	4
#NULL!	4	4
#NULL!	4	4
#NULL!	4	4
#NULL!	4	4
#NULL!	4	4
#NULL!	4	4
#NULL!	4	4
#NULL!	4	5
#NULL!	4	5
#NULL!	4	5
#NULL!	4	5
#NULL!	4	5
#NULL!	4	5
#NULL!	4	5
#NULL!	4	5
#NULL!	4	5
#NULL!	4	5
#NULL!	4	6
#NULL!	4	6
#NULL!	4	6
#NULL!	4	6
#NULL!	4	6
#NULL!	4	6
#NULL!	4	6
#NULL!	4	6
#NULL!	4	6
