# Supplementary material for: The Impact of Low-Fidelity Three-Dimensional-Printed Models of the Equine Distal Limb and the Canine Forelimb in Teaching Veterinary Anatomy in Practical Classes
Source: Animals (Basel). 2025 May 10;15(10):1380. doi: 10.3390/ani15101380 (PMC12108517; doi:10.3390/ani15101380)
Supplement: Supplementary file 1 [file animals-15-01380-s001.zip › Supplement S4.xlsx]

## Sheet: study1_codes
Code	Reduction
C1	preferred the 3D model when starting to learn and then moved on to the real specimen
C2	learning with 3D models not usual
C3	make 3D models more colourful
C4	more time to learn
C5	advantage that the 3D models can be used for learning outside the dissection hall
C6	more learning materials with 3D models
C7	3D models should be more realistic
C8	wish to have further 3D models of other anatomical specimens
C9	3D models are better suited for gaining a general basic understanding of anatomical structures
C10	more access to 3D models
C11	more technical innovation
C12	3D models are great
C13	combination of 3D models and real specimen is the best
C14	3D models are not suitable for every anatomical objects

## Sheet: study2_codes
Code	Reduction
C1	preference to start learning with the 3D model and then continuing with real specimen
C2	learning with the 3D models very helpful
C3	annotated pictures of the 3D models very helpful
C4	prefer learning with 3D model and real specimen simultaneously
C5	would like lecturers to demonstrate the structures on their own preparations
C6	books as learning materials only suitable for real specimen
C7	3D models good for learning outside the dissection hall
C8	more access to 3D models
C9	more 3D models
C10	to learn with real specimen takes more time
C11	annotated real specimens were the best
C12	3D models more confusing than helpful
C13	make soft tissues more elastic in the 3D model
